# Supplementary material for: Detection of mammalian orthoreovirus type-3 (Reo-3) infections in mice based on serotype-specific hemagglutination protein sigma-1
Source: Virol J. 2018 Jul 27;15:114. doi: 10.1186/s12985-018-1021-8 (PMC6062942; doi:10.1186/s12985-018-1021-8)
Supplement: Supplementary file 1 — Alignment of σ-1 amino acid sequences shows conservation within and diversity across reovirus serotypes. The following GenBank accession numbers were used for the BLASTp alignment: HM159619.1 (T3D), GU589583.1 (T3A), M35964.1 (T2J) and M35963.1 (T1L). Absolute and percentage values of identity, positives and gaps as well as percentage of query cover are provided. Information modified after [36]. (XLSX 11 kb) [file 12985_2018_1021_MOESM1_ESM.xlsx]

## Sheet: Sigma_1_Alignment T1-T3
Alignment σ-1	Identities	Positives	Gaps	Query Cover
T3 Dearing vs. T3 Abney	451/455 (99%)	453/455 (99%)	0/455 (0%)	1
T3 Dearing vs. T2 Jones	127/459 (28%)	211/459 (45%)	20/459 (4%)	0.97
T3 Dearing vs. T1 Lang	131/486 (27%)	212/486 (43%)	55/486 (11%)	0.99
T1 Lang vs. T2 Jones	235/467 (50%)	325/467 (69%)	10/467 (2%)	0.98
