# Supplementary material for: Detection of mammalian orthoreovirus type-3 (Reo-3) infections in mice based on serotype-specific hemagglutination protein sigma-1
Source: Virol J. 2018 Jul 27;15:114. doi: 10.1186/s12985-018-1021-8 (PMC6062942; doi:10.1186/s12985-018-1021-8)
Supplement: Supplementary file 3 — Identity confirmation of Strep-rσ-1-His by nanoRP-UPLC-ESI-QTOF-MS/MS. Purified proteins was separated by SDS-PAGE and digested with trypsin. Given are the peptide sequences identified, the corresponding protein score, protein false-positive rate. (XLSX 12 kb) [file 12985_2018_1021_MOESM3_ESM.xlsx]

## Sheet: Tabelle1
Sample	Gelsegment	Database	Protein Entry	Protein Accession	Protein Description	Protein score	Protein false Positive Rate	Protein avgMass	Protein seqCover(%)	Protein MatchedPeptideIntenSum	Peptide Pass	Peptide matchType	Peptide modification	Peptide seq	Peptide seqStart	Peptide seqLength	Peptide MatchedProducts	Peptide score	Precursor rT (min)	Precursor inten	Precursor z	Precursor mz	PeptidePrecursor delta Mhp PPM
Strep-rσ1-His	50 kDa	Uniprot_sprot (26.10.16)	SIGM1_REOVD	P03528	Outer capsid protein sigma-1; Reovirus type 3 (strain Dearing)	18627.9	0	49095.3	54.07	11786700	Pass1	PepFrag1	None	TAVTSAGAPLSIR	167	13	25	8.697	17.2183	2931587	2	622.355	1.5187
Strep-rσ1-His	50 kDa	Uniprot_sprot (26.10.16)	SIGM1_REOVD	P03528	Outer capsid protein sigma-1; Reovirus type 3 (strain Dearing)	18627.9	0	49095.3	54.07	11786700	Pass1	PepFrag1	None	TTVFDSINSR	235	10	14	8.5301	17.5617	2142902	2	570.289	0.8647
Strep-rσ1-His	50 kDa	Uniprot_sprot (26.10.16)	SIGM1_REOVD	P03528	Outer capsid protein sigma-1; Reovirus type 3 (strain Dearing)	18627.9	0	49095.3	54.07	11786700	Pass1	PepFrag1	None	IGATEQSYVASAVTPLR	245	17	32	9.1294	18.9042	1326091	2	881.971	0.15
Strep-rσ1-His	50 kDa	Uniprot_sprot (26.10.16)	SIGM1_REOVD	P03528	Outer capsid protein sigma-1; Reovirus type 3 (strain Dearing)	18627.9	0	49095.3	54.07	11786700	Pass1	PepFrag1	None	LPGNTGLNIQNGGLQFR	202	17	28	9.0972	19.9575	1032102	2	899.982	0.3575
Strep-rσ1-His	50 kDa	Uniprot_sprot (26.10.16)	SIGM1_REOVD	P03528	Outer capsid protein sigma-1; Reovirus type 3 (strain Dearing)	18627.9	0	49095.3	54.07	11786700	Pass1	PepFrag1	None	FNTDQFQIVNNNLTLK	219	16	28	8.8439	20.9746	488574	2	954.994	-0.2453
Strep-rσ1-His	50 kDa	Uniprot_sprot (26.10.16)	SIGM1_REOVD	P03528	Outer capsid protein sigma-1; Reovirus type 3 (strain Dearing)	18627.9	0	49095.3	54.07	11786700	Pass1	PepFrag1	None	VTSIQADFESR	150	11	12	8.3843	17.2703	370474	2	626.813	0.8619
Strep-rσ1-His	50 kDa	Uniprot_sprot (26.10.16)	SIGM1_REOVD	P03528	Outer capsid protein sigma-1; Reovirus type 3 (strain Dearing)	18627.9	0	49095.3	54.07	11786700	Pass1	PepFrag1	None	TSQIHSDTILR	37	11	17	8.6031	15.0537	327163	3	424.231	1.7778
Strep-rσ1-His	50 kDa	Uniprot_sprot (26.10.16)	SIGM1_REOVD	P03528	Outer capsid protein sigma-1; Reovirus type 3 (strain Dearing)	18627.9	0	49095.3	54.07	11786700	Pass1	PepFrag1	None	WPAMTVSYPR	442	10	12	8.6367	19.5455	282658	2	604.301	0.7107
Strep-rσ1-His	50 kDa	Uniprot_sprot (26.10.16)	SIGM1_REOVD	P03528	Outer capsid protein sigma-1; Reovirus type 3 (strain Dearing)	18627.9	0	49095.3	54.07	11786700	Pass1	PepFrag1	None	YPIADVSGGIGMSPNYR	297	17	30	8.9488	19.319	227382	2	898.936	0.8839
Strep-rσ1-His	50 kDa	Uniprot_sprot (26.10.16)	SIGM1_REOVD	P03528	Outer capsid protein sigma-1; Reovirus type 3 (strain Dearing)	18627.9	0	49095.3	54.07	11786700	Pass1	PepFrag1	None	NLWVEQWQDGVLR	414	13	20	8.667	22.3884	181402	2	821.92	-0.0273
Strep-rσ1-His	50 kDa	Uniprot_sprot (26.10.16)	SIGM1_REOVD	P03528	Outer capsid protein sigma-1; Reovirus type 3 (strain Dearing)	18627.9	0	49095.3	54.07	11786700	Pass1	PepFrag1	None	ITQGLDDANKR	48	11	12	8.4551	12.0962	114622	3	410.887	1.0292
Strep-rσ1-His	50 kDa	Uniprot_sprot (26.10.16)	SIGM1_REOVD	P03528	Outer capsid protein sigma-1; Reovirus type 3 (strain Dearing)	18627.9	0	49095.3	54.07	11786700	Pass1	PepFrag1	None	VGQLETGLAELR	108	12	18	8.5586	19.1529	91988	2	643.359	-0.0821
Strep-rσ1-His	50 kDa	Uniprot_sprot (26.10.16)	SIGM1_REOVD	P03528	Outer capsid protein sigma-1; Reovirus type 3 (strain Dearing)	18627.9	0	49095.3	54.07	11786700	Pass1	PepFrag1	None	NIGSLTTELSTLTLR	135	15	22	8.6516	22.9213	90694	2	809.955	0.4144
Strep-rσ1-His	50 kDa	Uniprot_sprot (26.10.16)	SIGM1_REOVD	P03528	Outer capsid protein sigma-1; Reovirus type 3 (strain Dearing)	18627.9	0	49095.3	54.07	11786700	Pass1	PepFrag1	None	IIALEQSR	59	8	8	7.9005	15.9335	67029	2	465.275	2.0335
Strep-rσ1-His	50 kDa	Uniprot_sprot (26.10.16)	SIGM1_REOVD	P03528	Outer capsid protein sigma-1; Reovirus type 3 (strain Dearing)	18627.9	0	49095.3	54.07	11786700	Pass1	PepFrag1	None	MTMGLNDGLTLSGNNLAIR	183	19	11	7.729	21.4386	19365	2	996.005	-0.6301
Strep-rσ1-His	50 kDa	Uniprot_sprot (26.10.16)	SIGM1_REOVD	P03528	Outer capsid protein sigma-1; Reovirus type 3 (strain Dearing)	18627.9	0	49095.3	54.07	11786700	Pass1	PepFrag1	None	VDHDNLVAR	120	9	10	7.9726	12.5673	13778	2	519.77	0.7172
Strep-rσ1-His	50 kDa	Uniprot_sprot (26.10.16)	SIGM1_REOVD	P03528	Outer capsid protein sigma-1; Reovirus type 3 (strain Dearing)	18627.9	0	49095.3	54.07	11786700	Pass2	MissedCleavage	None	VEGGGSITHSNSKWPAMTVSYPR	429	23	5	7.6882	18.0301	19608	4	616.053	-0.8712
