# Supplementary material for: Detection of mammalian orthoreovirus type-3 (Reo-3) infections in mice based on serotype-specific hemagglutination protein sigma-1
Source: Virol J. 2018 Jul 27;15:114. doi: 10.1186/s12985-018-1021-8 (PMC6062942; doi:10.1186/s12985-018-1021-8)
Supplement: Supplementary file 5 — Excel Sheet Raw data of ELISA validation. Sheet 1: Raw data of repeatability, intermediate precision and calculation of the limit of detection. Sheet 2: Raw data of stability experiments. Sheet 3: Raw data of ROC analysis. (XLSX 21 kb) [file 12985_2018_1021_MOESM5_ESM.xlsx]

## Sheet: r, Rw, LOD
Repeatability				Intermediate Precision													Limit of Detection
Replicate	Positive control	Negative Control			Positive control						Negative control						Sample	Sera of mock-infected mice
1	1.6264	0.209		Replicate	1	2	3	4	5		1	2	3	4	5		n	110
2	1.5364	0.2119		Day 1	1.6733	1.5054	1.7322	1.4957	1.5936		0.1852	0.157	0.196	0.207	0.195		Limit of blank (Mean)	0.143
3	1.665	0.2109		Day 2	1.7008	1.523	1.6884	1.5136	1.7385		0.1889	0.1575	0.1894	0.1926	0.1891		SD	0.057
4	1.6982	0.2074		Day 3	1.3908	1.4059	1.5417	1.3642	1.4395		0.1578	0.1544	0.1616	0.1633	0.1633		Limit of Detection (Mean+3xSD)	0.314
5	1.5341	0.1999		Day 4	1.4867	1.3058	1.2915	1.5792	1.4136		0.1474	0.1229	0.1501	0.1619	0.1545
6	1.5922	0.1995		Day 5	1.1921	1.2499	1.3451	1.3297	1.3378		0.1276	0.1263	0.1355	0.1448	0.1406
7	1.6187	0.2012		Mean					1.47352						0.162788
8	1.6531	0.2021		Std. Deviation					0.152973						0.023593
9	1.622	0.1976		Coefficient of variation					0.112						0.158
10	1.556	0.2007
11	1.6094	0.2268
12	1.6037	0.1936
13	1.434	0.1999
14	1.4973	0.1981
15	1.5452	0.1995
16	1.6604	0.1984
17	1.5755	0.1946
18	1.5599	0.1975
19	1.5764	0.198
20	1.5959	0.1968
21	1.5031	0.1916
22	1.4401	0.1995
23	1.5483	0.2029
24	1.5115	0.1888
25	1.476	0.1863
26	1.4194	0.1951
27	1.5649	0.1824
28	1.5731	0.1739
29	1.4136	0.1823
30	1.4513	0.1823
31	1.4427	0.1779
32	1.4179	0.1818
33	1.4947	0.1823
34	1.4755	0.1882
35	1.4118	0.1767
36	1.4186	0.1723
Mean	1.537	0.195
SD	0.082	0.012
Coefficient of variation	0.054	0.06

## Sheet: Stability
Assay Stability at 4 °C
Sample	Positive control					Negative control
Replicate	1	2	3	Mean	SD	1	2	3	Mean	SD
Day 1	1.6128	1.6072	1.3876	1.53587	0.128433	0.271	0.2856	0.3058	0.287467	0.0174749
Day 2	1.5938	1.5705	1.5684	1.57757	0.0140976	0.2794	0.2671	0.2639	0.270133	0.00818311
Day 5	1.3761	1.3415	1.4037	1.37377	0.0311656	0.2442	0.2449	0.1227	0.203933	0.070351
Day 8	1.6691	1.6051	1.5758	1.61667	0.0477133	0.232	0.2264	0.2208	0.2264	0.0056
Day 16	1.4819	1.4706	1.4473	1.4666	0.0176434	0.1853	0.1895	0.1871	0.1873	0.00210713
Day 22	1.7542	1.7009	1.7258	1.72697	0.0266691	0.1926	0.1838	0.1859	0.187433	0.00459601
Day 31	1.6584	1.612	1.5347	1.6017	0.0624899	0.1542	0.1586	0.163	0.1586	0.0044
Day 74	1.3393	1.5775	1.4767	1.4645	0.119568	0.1703	0.1691	0.1683	0.169233	0.00100664
Day 200	1.1568	1.2791	1.2498	1.22857	0.063855	0.2378	0.2497	0.2517	0.2464	0.00751465
Assay Stability at 37 °C
Sample	Positive control					Negative control
Replicate	1	2	3	Mean	SD	1	2	3	Mean	SD
Day 1	1.6675	1.674	1.5739	1.63847	0.0560107	0.2907	0.2728	0.2779	0.280467	0.00922189
Day 2	1.5962	1.4724	1.4384	1.50233	0.0830495	0.2625	0.3164	0.3232	0.3007	0.0332564
Day 5	1.404	1.3598	1.2265	1.3301	0.092402	0.1645	0.1735	0.1888	0.1756	0.0122854
Day 8	1.3063	1.3401	1.3111	1.31917	0.018287	0.1381	0.1344	0.1322	0.1349	0.00298161
Day 16	1.0006	1.0757	1.1188	1.06503	0.0598176	0.1274	0.1249	0.1224	0.1249	0.0025
Day 22	1.3123	1.201	1.194	1.23577	0.0663722	0.1869	0.1729	0.1735	0.177767	0.00791539
Day 31	0.9326	0.929	1.0216	0.961067	0.0524543	0.1611	0.1451	0.1299	0.145367	0.0156017
Day 74	0.529	0.5332	0.5276	0.529933	0.00291433	0.1072	0.1031	0.1103	0.106867	0.00361156
Day 200	0.1044	0.0977	0.0733	0.0918	0.016368	0.0424	0.0563	0.0502	0.0496333	0.0069673

## Sheet: ROC-Analysis
Cutoff	Sensitivity%	Specificity%	Likelihood ratio
> 0.07775	100	0.9091	1.009
> 0.0793	100	2.727	1.028
> 0.08115	100	3.636	1.038
> 0.08245	100	4.545	1.048
> 0.08285	100	5.455	1.058
> 0.08385	100	6.364	1.068
> 0.08475	100	7.273	1.078
> 0.08505	100	8.182	1.089
> 0.0853	100	9.091	1.1
> 0.0864	100	10	1.111
> 0.08775	100	10.91	1.122
> 0.08875	100	11.82	1.134
> 0.08975	100	12.73	1.146
> 0.09025	100	13.64	1.158
> 0.0912	100	15.45	1.183
> 0.09215	100	17.27	1.209
> 0.0924	100	18.18	1.222
> 0.09315	100	19.09	1.236
> 0.0938	100	20	1.25
> 0.09465	100	20.91	1.264
> 0.0955	100	21.82	1.279
> 0.09645	100	22.73	1.294
> 0.0977	100	23.64	1.31
> 0.09825	100	24.55	1.325
> 0.0988	100	25.45	1.341
> 0.1005	100	26.36	1.358
> 0.103	100	27.27	1.375
> 0.1047	100	28.18	1.392
> 0.1051	100	29.09	1.41
> 0.1053	100	30	1.429
> 0.1061	100	30.91	1.447
> 0.1068	100	31.82	1.467
> 0.1069	100	32.73	1.486
> 0.1084	100	33.64	1.507
> 0.1102	100	34.55	1.528
> 0.111	100	35.45	1.549
> 0.1133	100	36.36	1.571
> 0.1156	100	37.27	1.594
> 0.1162	100	38.18	1.618
> 0.1165	100	39.09	1.642
> 0.1169	100	40	1.667
> 0.1175	100	40.91	1.692
> 0.1186	100	41.82	1.719
> 0.1208	100	42.73	1.746
> 0.1224	100	43.64	1.774
> 0.1229	100	44.55	1.803
> 0.1232	100	45.45	1.833
> 0.1234	100	46.36	1.864
> 0.1245	100	47.27	1.897
> 0.1259	100	49.09	1.964
> 0.1269	100	50	2
> 0.1278	100	50.91	2.037
> 0.1282	100	51.82	2.075
> 0.1289	100	52.73	2.115
> 0.1296	100	53.64	2.157
> 0.1302	100	54.55	2.2
> 0.1318	100	55.45	2.245
> 0.1339	100	56.36	2.292
> 0.1352	100	57.27	2.34
> 0.1359	100	58.18	2.391
> 0.1371	100	59.09	2.444
> 0.1379	100	60	2.5
> 0.1389	100	60.91	2.558
> 0.1406	100	61.82	2.619
> 0.1424	100	62.73	2.683
> 0.1476	100	63.64	2.75
> 0.1537	100	64.55	2.821
> 0.1565	100	65.45	2.895
> 0.1577	100	66.36	2.973
> 0.1589	100	67.27	3.056
> 0.16	100	68.18	3.143
> 0.1606	100	69.09	3.235
> 0.1624	100	70	3.333
> 0.1651	100	70.91	3.438
> 0.1665	100	71.82	3.548
> 0.1672	100	72.73	3.667
> 0.1682	100	74.55	3.929
> 0.17	100	75.45	4.074
> 0.1713	100	76.36	4.231
> 0.1728	100	77.27	4.4
> 0.175	100	78.18	4.583
> 0.1793	100	80	5
> 0.1834	100	80.91	5.238
> 0.1848	100	81.82	5.5
> 0.1863	100	82.73	5.789
> 0.1881	100	83.64	6.111
> 0.1948	100	84.55	6.471
> 0.2061	100	85.45	6.875
> 0.2121	100	86.36	7.333
> 0.2135	100	87.27	7.857
> 0.2167	100	88.18	8.462
> 0.2214	100	89.09	9.167
> 0.2248	100	90	10
> 0.229	100	90.91	11
> 0.2325	100	91.82	12.22
> 0.233	100	92.73	13.75
> 0.2342	100	93.64	15.71
> 0.2452	100	94.55	18.33
> 0.2582	100	95.45	22
> 0.2619	100	96.36	27.5
> 0.2757	100	97.27	36.67
> 0.3009	100	98.18	55
> 0.3554	100	99.09	110
> 1.232	100	100
> 2.075	96.67	100
> 2.117	93.33	100
> 2.207	90	100
> 2.27	86.67	100
> 2.293	83.33	100
> 2.327	80	100
> 2.36	76.67	100
> 2.44	73.33	100
> 2.507	70	100
> 2.531	66.67	100
> 2.555	63.33	100
> 2.563	60	100
> 2.59	56.67	100
> 2.612	53.33	100
> 2.649	50	100
> 2.684	46.67	100
> 2.695	43.33	100
> 2.714	40	100
> 2.741	36.67	100
> 2.773	33.33	100
> 2.8	30	100
> 2.817	26.67	100
> 2.884	23.33	100
> 3.054	20	100
> 3.206	16.67	100
> 3.261	13.33	100
> 3.269	10	100
> 3.3	6.667	100
> 3.404	3.333	100
